# Supplementary material for: DM-PhyClus: a Bayesian phylogenetic algorithm for infectious disease transmission cluster inference
Source: BMC Bioinformatics. 2018 Sep 14;19:324. doi: 10.1186/s12859-018-2347-3 (PMC6137936; doi:10.1186/s12859-018-2347-3)
Supplement: Supplementary file 2 — This file contains an R object giving the results for the scenario in the simulation study where the concentration parameter prior is assumed to have mean 100 and we use the ML topology. The file is compressed in gzip format. (GZ 7658 kb) [file 12859_2018_2347_MOESM2_ESM.gz]

Archive with 1 entries (1 files):
- simulatedDataChain_alphaMean100startML.Rdata
