# Supplementary material for: DM-PhyClus: a Bayesian phylogenetic algorithm for infectious disease transmission cluster inference
Source: BMC Bioinformatics. 2018 Sep 14;19:324. doi: 10.1186/s12859-018-2347-3 (PMC6137936; doi:10.1186/s12859-018-2347-3)
Supplement: Supplementary file 6 — This file contains an R object giving the results for the scenario in the simulation study where the concentration parameter prior is assumed to have mean 1 and we use the ML topology. The file is compressed in gzip format. (GZ 8293 kb) [file 12859_2018_2347_MOESM6_ESM.gz]

Archive with 1 entries (1 files):
- simulatedDataChain_alphaMean1startML.Rdata
